# Supplementary material for: Genome-Wide Analysis, Evolutionary History and Response of ALMT Family to Phosphate Starvation in Brassica napus
Source: Int J Mol Sci. 2021 Apr 28;22(9):4625. doi: 10.3390/ijms22094625 (PMC8125224; doi:10.3390/ijms22094625)
Supplement: Supplementary file 1 [file ijms-22-04625-s001.zip]

Archive with 1 entries (1 files):
- ijms-1194775-supplementary.pdf
